# Supplementary material for: Naegleria fowleri: Protein structures to facilitate drug discovery for the deadly, pathogenic free-living amoeba
Source: PLoS One. 2021 Mar 24;16(3):e0241738. doi: 10.1371/journal.pone.0241738 (PMC7990177; doi:10.1371/journal.pone.0241738)
Supplement: S1 Table — (XLSX) [file pone.0241738.s001.xlsx]

## Sheet: Supp Table Crystallog Data
Description	malate dehydrogenase (mitochondrial) (MDH2)	dUTP pyrophosphatase		GDP-l-fucose synthetase		GDP-mannose-dehydratase	glyceraldehyde-3-phosphate dehydrogenase	heterotrimeric G-protein alpha subunit Galpha7	nucleoside diphosphate kinase	peptidylprolyl isomerase		phosphoglycerate mutase	prolyl-tRNA synthetase		protein arginine N-methyltransferase		polyubiquitin with 3 ub domains	rab GDP dissociation inhibitor alpha	ras-related c3 botulinum toxin substrate 1 isoform x2	s-adenosyl-L-homocysteine hydrolase	Serine--tRNA ligase	trafficking protein particle complex subunit 3	ubiquitin-conjugating enzyme e2
# aminoacids	436	147		333		380	333	321	151	119		250	535		328		230	444	200	472	477	187	161
Ligand	-	UTP	apo	apo	NADP	NADP, GDP	NAD		-				Pro/AMP	Halofuginone/AMpPNP	apo	SAH				NAD, Adenosine
PDB ID	6UM4	6MJK	5VJY	6AQY	6AQZ	5UZH	6NLX	6NE6	5U2I	6MKE	6B4P	5VVE	6NAB	6UYH	6CU3	6CU5	5VIX	6C87	5VCU	5V96	6BLJ	6AQ3	6MJ9	5V0R
Crystallization Condition	JCSG+ C4	JCSG+ C6	MCSG1 C12	Morpheus C8	MCSG1 H11	Morpheus F12	MCSG1 H11	Wizard 3/4 C8	MCSG1 G10	MCSG1 E12	Morpheus H11	MCSG1 A7	TOP96 D7	MSCG1 A6	JCSG+ A3	ProPlex F12	25% PEG 3350, 0.2M AmSO4, 0.1M Na Cacodylate, pH 5.5	JCSG+ E1	MCSG1 B1	MCSG1 H11	MCSG1 B8	JCSG+ H10	Morpheus E9	Top96 C9
Data Collection Statistics
Diffraction source	APS 21-ID-F	APS 21-ID-G	APS 21-ID-G	APS 21-ID-F	APS 21-ID-G	APS 21-ID-F	APS 21-ID-F	APS 21-ID-F	APS 21-ID-F	Rigaku FR-E+	APS 21-ID-F	Rigaku FR-E+	APS 21-ID-G	APS 21-ID-G	APS 21-ID-F	APS 21-ID-F	APS 21-ID-F	APS 21-ID-F	APS 21-ID-G	APS 21-ID-F	APS 21-ID-G	APS 21-ID-G	Rigaku FR-E+	Rigaku FR-E+
Wavelength (Å)	0.97872	0.97856	0.97856	0.97856	0.97856	0.97872	0.97872	0.97872	0.97872	1.5418	0.97872	1.5418	0.97656	0.97656	0.97872	0.97872	1	0.97872	0.97856	0.97872	0.97656	0.97856	1.5418	1.5418
Temperature (K)	100 K	100 K	100 K	100 K	100 K	100 K	100 K	100 K	100 K	100K	100 K	100K	100 K	100 K	100 K	100 K	100 K	100 K	100 K	100 K	100 K	100 K	100K	100K
Detector	Rayonix MX-300	Rayonix MX-300	Rayonix MX-300	Rayonix MX-300	Rayonix MX-300	Rayonix MX-300	Rayonix MX-300	Rayonix MX-300	Rayonix MX-300	Rigaku Saturn 944+	Rayonix MX-300	Rigaku Saturn 944+	Rayonix MX-300	Rayonix MX-300	Rayonix MX-300	Rayonix MX-300	Rayonix MX-300	Rayonix MX-300	Rayonix MX-300	Rayonix MX-300	Rayonix MX-300	Rayonix MX-300	Rigaku Saturn 944+	Rigaku Saturn 944+
Crystal-detector distance (mm)	200	175	240	325	320	260	210	235	170	50	200	50	295	x	325	300	200	345	235	250	245	295	50	50
Rotation range per image (°)	1	1	1	1	1	1	1	1	1	0.5	1	0.5	1	1	1	1	1	1	0.25	1	1	1	0.5	0.5
Total rotation range (°)	240	140	140	200	180	120	180	150	200	3x 360	200	3x 180	180	200	130	200	200	150	180	150	120	360	2x 180	3x 180
Space group	P1	P 21 3	P 63	P 1 21 1	P 1 21 1	P 42 21 2	P 21 21 21	P 21 21 21	P 1 21 1	P 1 21 1	P 1 21 1	I 2 2 2	C 1 2 1	C 1 2 1	P 21 21 21	P 1 21 1	P 1 21 1	P 21 21 21	P 65 2 2	P 21 21 21	P 31 2 1	P 1	P 21 21 2	P 21 21 2
a, b, c (Å)	60.33, 137.48, 139.28	74.23, 74.23, 74.23	118.64, 118.64, 98.98	99.73, 102.10, 121.82	97.37, 104.03, 120.17	92.73, 92.73, 94.66	73.01, 119.94, 162.90	60.69, 68.31, 79.57	67.90, 110.38, 68.14	59.05, 60.16, 73.34	37.25, 61.15, 45.76	77.61, 89.33, 157.88	156.93, 66.10, 112.98	157.29, 66.54, 112.56	249.63, 101.46, 105.89	43.20, 101.45, 80.68	34.02 67.71 35.83	97.34, 103.12, 195.55	48.38, 48.38, 624.56	69.83, 134.33, 239.79	168.19, 168.19, 111.50	53.64, 78.67, 80.57	37.30, 42.87, 89.96	52.36, 85.24, 33.85
α, β, γ (°)	91.093, 89.998, 91.482	90, 90, 90	90, 90, 120	90, 107.63, 90	90, 108.67, 90	90, 90, 90	90, 90, 90	90, 90, 90	90, 118.55, 90	90, 97.12, 90	90, 90.28, 90	90, 90, 90	90, 102.03, 90	90, 101.74, 90	90, 90, 90	90, 100.10, 90	90, 114.49, 90	90, 90, 90	90, 90, 120	90, 90, 90	90, 90, 90	114.55, 87.67, 95.02	90, 90, 90	90, 90, 90
Mosaicity (°)	0.176	0.135	0.127	0.238	0.239	0.213	0.208	0.191	0.12	0.142	0.125	0.25	0.117	0.169	0.112	0.303	0.157	0.134	0.096	0.097	0.121	0.245	0.29	0.203
Resolution range (Å)	44.23-2.05 (2.10-2.05)	33.19-1.45 (1.49-1.40)	34.25-2.00 (2.05-2.00)	35.6-2.55 (2.62-2.55)	46.12-2.40 (2.46-2.40)	46.37-2.25 (2.31-2.25)	49.67-1.80 (1.85-1.80)	48.26-1.70 (1.74-1.70)	40-1.40 (1.44-1.40)	48.683-2.05 (2.10-2.05)	45.76-1.55 (1.59-1.55)	47.05-1.70 (1.74-1.70)	38.37-2.00 (2.05-2.00)	50.0-1.75 (1.80-1.75)	46.99-2.50 (2.56-2.50)	42.75-2.70 (2.77-2.70)	50-1.55 (1.59-1.55)	47.95-2.60 (2.67-2.60)	35.86-1.85 (1.90-1.85)	48.4-2.0 (2.05-2.00)	42.05-2.10 (2.15-2.10)	33.38-2.40 (2.46-2.40)	50-1.85 (1.90-1.85)	42.62-1.55 (1.59-1.55)
Total No. of reflections	718,188 (52,953)	416,266 (30,576)	476,445 (35,320)	316,588 (23,761)	331,976 (25,1030	193,943 (14,335)	760,791 (60,276)	222,267 (13,464)	717,800 (48,952)	524,516 (28,257)	123,738 (8923)	751,758 (24,468)	279,947 (15,053)	478,997 (35,437)	504,864 (37,484)	80,274 (5837)	88,835 (6282)	380,965 (28.200)	789,781 (58,540)	953,738 (70,383)	787,734 (58,505)	177,369 (13,408)	125,625 (5516)	244.943 (6428)
No. of unique reflections	271,476 (19937)	24,498 (1801)	53,461 (3960)	75,854 (5557)	87,872 (6513)	20,179 (1462)	129,448 (9616)	37,029 (2695)	172,534 (12,732)	31313 (2306)	29,144 (2123)	60,168 (4118)	76,263 (5333)	114,792 (8431)	93675 (6834)	18861 (1356)	21,353 (1549)	61,169 (4471)	39,544 (2800)	152,740 (11,197)	105,635 (7738)	45,852 (3373)	12,875 (928)	22,634 (1593)
Completeness (%)	96.7 (96.1)	100 (100)	100 (100)	99.7 (99.9)	98.8 (98.8)	99.9 (100)	97.4 (98.6)	99.8 (99.8)	99.6 (99.8)	97.1 (96.2)	97.6 (97.2)	99.3 (93.1)	99.4 (94.4)	99.9 (99.9)	99.9 (100)	99.9 (1000	99.2 (99.7)	99.8 (100)	99.9 (100)	99.9 (100)	99.8 (100.0)	98.1 (97.6)	99.9 (99.9)	99.7 (97.4)
Redundancy	2.65 (2.65)	16.99 (16.97)	8.91 (8.92)	4.17 (4.28)	3.78 (3.84)	9.6 (9.8)	5.88 (6.27)	6.0 (4.9)	4.16 (2.84)	16.75 (12.25)	4.25 (4.20)	12.49 (5.94)	3.67 (2.82)	4.17 (4.20)	5.3 (5.49)	4.25 (4.30)	4.16 (4.06)	6.23 (6.31)	19.97 (20.91)	6.24 (6.29)	7.45 (7.56)	3.87 (3.98)	9.76 (5.94)	10.8 (4.3)
〈 I/σ(I)〉	8.18 (2.0)	46.35 (5.79)	26.77 (4.12)	19.6 (2.7)	14.96 (2.14)	24.67 (5.18)	13.90 (2.88)	23.09 (2.99)	9.08 (3.37)	37.0 (8.41)	16.32 (5.45)	34.11 (3.69)	12.78 (2.24)	15.69 (2.52)	16.18 (3.11)	9.41 (2.79)	14.00 (2.31)	19.54 (3.42)	26.17 (5.32)	16.01 (3.89)	18.67 (4.31)	18.62 (2.75)	30.4 (2.94)	48.14 (6.26)
Rmeas	10.8 (65.0)	4.1 (51.2)	5.8 (56.5)	5.5 (64.6)	5.9 (67.3)	7.9 (59.7)	8.4 (60.0)	5.0 (57.20	13.0 (46.80)	6.2 (27.0)	6.1 (24.5)	4.4 (47.3)	9.4 (60.6)	6.0 (59.2)	8.5 (61.6)	13.4 (64.0)	6.1 (65.3)	8.1 (59.4)	7.8 (55.4)	10.1 (54.3)	7.7 (58.4)	5.0 (63.6)	4.7 (64.7)	2.8 (22.7)
Rsym	8.5 (51.2)	3.9 (49.7)	5.4 (53.3)	4.8 (56.7)	5.1 (57.9)	7.5 (56.6)	7.6 (54.8)	4.6 (51.2)	11.3 (40.5)	6.0 (25.9)	5.3 (21.4)	4.2 (43.1)	8.0 (49.5)	5.2 (51.7)	7.7 (55.8)	11.7 (56.1)	5.4 (56.7)	7.5 (54.5)	7.6. (54.0)	9.3 (49.8)	7.1 (54.4)	4.3 (55.0)	4.5 (58.9)	2.7 (19.8)
CC(1/2)	0.997(0.869)	1.0(0.916)	1.0(0.959)	0.999(0.820)	0.999(0824)	0.999(0.934)	0.998(0.835)	0.999(0.858)	0.988(0.864)	1.0(0.982)	0.997(0.975)	1.0(0.947)	0.997(0.739)	0.999(0.813)	0.999(0.887)	0.995(0.885)	0.998(0.873)	0.999(0.890)	0.999(0.988)	0.998(0.903)	0.999(0.987)	0.999(0.828)	0.999(0.892)	1.0(0.966)
Overall B factor from Wilson plot (Å2)	23.36	21.78	30.44	57.53	53.45	33.65	27.54	19.7	8.2	30.287	17.06	19.42	29.58	22.34	40.86	38.64	19.21	45.51	27.55	19.98	31.28	53.96	31.29	15.26
Refinement Statistics
Resolution range (Å)	44.23-2.05 (2.11-2.05)	33.19-1.45 (1.52-1.45)	34.28-2.00 (x)	35.6-2.55 (2.61-2.55)	46.12-2.40 (2.46-2.40)	46.36-2.25 (2.30-2.25)	49.47-1.80 (1.85-1.80)	48.25-1.70 (1.74-1.70)	40.57-1.40 (1.43-1.40)	48.67 - 2.05 (2.10-2.05)	45.76-1.55 (1.59-1.55)	47.05-1.70 (1.74-1.70)	38.0 -2.00 (2.05-2.00)	42.66-1.75 (1.79-1.75)	46.99-2.50 (x)	42.75 (x)	32.6-1.55 (1.59-1.55)	47.95-2.60 (2.67-2.60)	35.87-1.85 (1.90-1.85)	48.08-2.00 (2.05-2.00)	42.047-2.10 (2.15-2.10)	33.38-2.40 (2.46-2.40)	38.7-1.85 (1.92-1.85)	42.62-1.55
Completeness (%)	96.5 (96)	99.98 (100)	99.96 (100)	99.9 (100)	98.82 (99)	99.9 (100)	97.36 (99)	96.55 (88)	99.8 (100)	97.13 (96)	97.6 (97)	99.22 (92)	99.4 (94)	99.9 (100)	99.84 (100)	99.71 (100)	99.4 (100)	99.75 (100)	99.81 (1000	99.92 (100)	99.79 (100)	98.22 (97)	99.9 (100)	99.68 (97)
σ cutoff	1.98	1.35	1.35	1.34	-3	1.34	1.34	0	1.36	1.35	1.39	1.34	1.35	1.35	1.35	1.34	1.36	1.34	1.35	1.34	1.36	1.99	1.35	1.35
No. of reflections, working set	270670	24,472 (1510)	53,440 (3398)	75,816 (4894)	87,834 (5702)	20,178 (1270)	129,402 (9113)	35,817 (2033)	172,502 (10,557)	31,308 (2095)	29,135 (1889)	60,142 (3557)	76,253 (4973)	114,783 (7973)	93,624 (6029)	18,806 (1266)	21,330 (1862)	61,129 (4174)	39,482 (2554)	152,736 (10,634)	105,584 (7320)	45,811 (3090)	12,875 (1242)	22,634 (1295)
No. of reflections, test set	1853 (123)	2039 (129)	2050 (139)	2059 (134)	2041 (132)	2004 (150)	2109 (150)	2146 (96)	2194 (172)	1965 (118)	2024 (1460	2059 (136)	1991 (143)	1918 (154)	2166 (132)	1868 (143)	1862 (152)	1937 (131)	1979 (141)	1977 (129)	1960 (147)	2024 (152)	1311 (138)	2106 (131)
Final Rcryst (%)	21.06 (31.48)	13.41 (12.92)	14.23 (18.21)	18.57 (27.03)	17.78 (25.75)	14.68 (17.01)	16.85 (23.64)	16.09 (22.50)	14.10 (19.71)	21.34 (23.25)	15.47 (18.15)	16.49 (22.42)	15.12 (22.67)	15.49 (22.28)	19.1 (21.91)	19.6 (25.10)	17.09 (25.78)	17.19 (24.30)	17.59 (23.39)	13.83 (16.27)	15.82 (17.98)	17.12 (25.48)	18.32 (27.14)	15.61 (19.64)
Final Rfree (%)	23.24 (38.18)	17.04 (18.68)	17.65 (21.95)	24.03 (32.98)	22.44 (31.15)	19.90 (24.19)	20.39 (30.98)	19.47 (24.85)	16.89 (21.97)	25.67 (28.69)	18.67 (22.68)	19.47 (29.09)	19.16 (26.53)	18.07 (23.73)	23.3 (26.08)	26.6 (37.41)	20.41 (32.19)	22.25 (33.49)	20.97 (31.38)	17.97 (20.69)	19.11 (21.74)	20.86 (30.74)	22.21 (29.76)	19.10 (23.81)
No. of non-H atoms											<
Protein	28960	1082	4996	14496	14847	2712	10175	2636	7056	3600	1764	3965	7919	7889	14035	4908	1291	13406	2835	14187	10450	7715	1116	1142
Solvent	2237	166	498	150	250	159	1037	334	1523	388	222	605	802	888	458	73	170	396	399	1716	1029	111	114	246
Hetero	16	27	74	22	244	101	192	30	68	228	0	29	116	206	72	52	0	10	58	484	81	146	0	2
Total	31213	1275	5568	14668	15341	2972	11404	3000	8647	4216	1986	4599	8837	8983	14565	5033	1461	13812	3292	16387	11560	7972	1230	1390
R.m.s. deviations
Bonds (Å)	0.007	0.005	0.006	0.008	0.008	0.007	0.006	0.008	0.01	0.002	0.005	0.008	0.007	0.006	0.008	0.008	0.007	0.005	0.006	0.007	0.008	0.008	0.006	0.005
Angles (°)	0.841	0.783	0.879	0.897	0.953	0.88	0.888	0.786	1.11	0.53	0.742	0.928	0.843	0.831	0.936	1.026	0.937	0.711	0.941	0.868	0.86	0.92	0.849	0.889
Average B factors (Å2)	33.15	20.64	39.59	71.42	67.02	36.81	29.47	24.13	12.29	29.21	24.68	27.72	29.48	30.45	54.88	45.88	31.25	52.39	35.78	22.53	40.25	67.44	28.55	20.38
Ramachandran plot
Most favoured (%)	99.3	98.59	98.61	98.05	97.92	97.38	96.16	96.39	98	98.04	98.23	97.94	98.07	97.95	97.83	97.27	99.34	98.35	97.54	97.3	98.87	99.2	97.2	97.87
Allowed (%)	0.7	1.41	1.39	1.95	1.92	2.62	3.54	3.28	2	1.96	1.77	2.06	1.93	1.84	2.11	2.73	0.66	1.65	2.46	2.7	1.13	0.8	2.8	2.13
Outliers	0	0	0	0	0.16	0	0.3	0.33	0	0	0	0	0	0.21	0.06	0	0	0	0	0	0	0	0	0
Method	Molecular replacement	Molecular replacement	Molecular replacement	Molecular replacement	Molecular replacement	Molecular replacement	Molecular replacement	Molecular replacement	Molecular replacement	Molecular replacement	Molecular replacement	Molecular replacement	Molecular replacement	Molecular replacement	Molecular replacement	Molecular replacement	Molecular replacement	Molecular replacement	Molecular replacement	Molecular replacement	Molecular replacement	Molecular replacement	Molecular replacement	Molecular replacement
Starting model	1BDM	4OOP	4OOP	4E5Y	4E5Y	1T2A	1U8F	5DO9	3VVT	6B4P	1R9H	1e+58	4HVC	6NAB	3Q7E	6CU3	5H07	3CPI	2QME	3OND	3LSQ	1SZ7	5V0R	4R62
