# Supplementary material for: Naegleria fowleri: Protein structures to facilitate drug discovery for the deadly, pathogenic free-living amoeba
Source: PLoS One. 2021 Mar 24;16(3):e0241738. doi: 10.1371/journal.pone.0241738 (PMC7990177; doi:10.1371/journal.pone.0241738)
Supplement: S1 File — (ZIP) [file pone.0241738.s002.zip]

Archive with 23 entries (23 files):
- 5u2i_full_validation.pdf
- 5uzh_full_validation.pdf
- 5v0r_full_validation.pdf
- 5v96_full_validation.pdf
- 5vcu_full_validation.pdf
- 5vix_full_validation.pdf
- 5vjy_full_validation.pdf
- 5vve_full_validation.pdf
- 6aqy_full_validation.pdf
- 6aqz_full_validation.pdf
- 6b4p_full_validation.pdf
- 6blj_full_validation.pdf
- 6c87_full_validation.pdf
- 6cu3_full_validation.pdf
- 6cu5_full_validation.pdf
- 6mj9_full_validation.pdf
- 6mjk_full_validation.pdf
- 6mke_full_validation.pdf
- 6nab_full_validation.pdf
- 6ne6_full_validation.pdf
- 6nlx_full_validation.pdf
- 6um4_full_validation.pdf
- 6uyh_full_validation.pdf
